# Supplementary material for: Computed Tomography-Based Assessment of Transvalvular Pressure Gradient in Aortic Stenosis
Source: Front Cardiovasc Med. 2021 Sep 8;8:706628. doi: 10.3389/fcvm.2021.706628 (PMC8457381; doi:10.3389/fcvm.2021.706628)
Supplement: Supplementary file 1 [file Table_1.XLSX]

## Sheet: supplementalMaterial
demographics and general parameters				catheter-based parameters		computed tomogrophy-based parameters							echocardiograhy-based parameters
Case ID	Sex	blood pressure [mmHg]		TPG [mmHg]	HR [bpm]	TPG [mmHg]	HR [bpm]	AVA [cm²]	Q [l/s]	SV [ml]	EF [%]	Calcium Volume [mm³]	TPG [mmHg]	left ventricular volumes [ml]			degree of insufficiency [1]
	F = 1	systole	diastole											end-diastolic	end-systolic	stroke volume	aortic valve	mitral valve
1	1	140	70	15	70	35.0256	75	0.797219	0.262972	82.5	0.56	139	34	89	31	58	1	2
2	0	135	64	52	39	39.7594	45	0.748557	0.270078	84.83	0.37	960	65	153	87	66	1	2
3	1	128	67	27	66	19.8499	83	0.638321	0.145696	47.71	0.5	1036	42	n.a.	n.a.	n.a.	1	1
4	1	130	66	11	61	31.8539	95	0.95123	0.290905	63.26	0.48	860	42	106	45	61	1	1
5	0	135	92	33	59	44.9393	59	0.806023	0.314306	103.69	0.64	899	41	n.a.	n.a.	n.a.	1	1
6	1	138	87	15	58	36.3469	77	1.09132	0.361507	104.22	0.76	791	38	59	21	38	1	1
7	1	170	90	44	58	57.0288	66	0.595005	0.277975	69.14	0.6	n.a.	38	54	25	29	1	1
8	1	n.a.	n.a.	36	58	37.1699	62	0.574312	0.201509	64.18	0.52	1122	60	n.a.	n.a.	n.a.	2	1
9	0	124	44	58	52	70.1373	64	0.867861	0.454667	129.64	0.72	2251	75	85	66	19	1	1
10	0	119	69	31	59	71.5833	62	0.859539	0.456837	62	0.62	1377	61	n.a.	n.a.	n.a.	0	0
11	0	190	90	34	60	55.684	70	0.7168	0.3255	44.04	0.64	1205	58	64	26	38	1	0
12	0	100	40	22	52	49.8353	71	1.12367	0.459612	107.2	0.61	1080	54	98	26	72	1	0
13	0	130	85	49	60	51.006	65	0.814038	0.345501	46.65	0.64	n.a.	78	70	19	51	1	0
14	1	103	62	26	77	20.8044	84	0.822081	0.190465	51.91	0.42	776	25	66	21	45	1	1
15	1	n.a.	n.a.	33	62	20.5237	72	0.587853	0.137981	38.65	0.6	614	n.a.	n.a.	n.a.	n.a.	n.a.	1
16	0	134	75	76	91	92.3179	69	0.675903	0.433283	56.96	0.24	824	48	175	78	97	1	1
17	1	125	80	124	59	88.3138	74	0.482174	0.30676	101.52	0.73	1807	111	n.a.	n.a.	n.a.	1	2
18	0	131	81	9	55	22.1184	76	1.04608	0.248592	81.11	0.48	1280	29	86	41	45	1	1
19	0	125	70	56	58	20.0601	69	0.547692	0.127182	46.6	0.29	928	53	n.a.	n.a.	n.a.	1	2
20	0	110	75	67	97	15.6396	61	1.01639	0.19156	90.6	0.58	634	41	79	37	42	0	1
21	0	132	62	32	57	45.971	89	0.826665	0.32678	41.38	0.49	1081	62	n.a.	n.a.	66	1	1
22	0	123	72	38	50	34.3359	83	1.1037	0.351579	57.64	0.27	594	47	172	91	81	1	2
23	1	111	70	98	79	39.5536	98	0.45151	0.16785	55.29	0.63	1105	n.a.	n.a.	n.a.	n.a.	n.a.	1
24	1	120	50	80	60	68.4592	78	0.657641	0.345223	80.43	0.41	1543	81	122	58	64	1	1
25	1	142	89	64	55	68.2742	82	0.72158	0.375786	79.25	0.42	1001	82	n.a.	n.a.	n.a.	1	1
26	0	145	82	10	68	27.0025	55	1.35756	0.362769	78.16	0.52	358	31	64	n.a.	45	1	1
27	0	n.a.	n.a.	22	49	13.4152	83	0.7553	0.130906	71.79	0.56	363	52	78	30	48	1	1
28	1	125	75	32	42	15.5789	58	0.659064	0.127487	73.82	0.62	283	42	55	29	26	1	2
29	0	105	41	15	49	17.3146	60	1.1895	0.237626	110.93	0.32	1021	42	270	196	74	2	2
30	0	133	70	36	53	44.3224	58	0.896578	0.343946	115.03	0.68	537	71	136	n.a.	n.a.	1	1
31	0	115	40	29	60	16.5504	73	0.473557	0.0975243	47.23	0.19	525	51	91	n.a.	n.a.	2	2
32	0	122	51	46	48	46.5435	65	0.937103	0.370458	138.74	0.82	851	72	39	n.a.	n.a.	2	1
33	1	140	70	72	87	79.4977	69	0.804532	0.460943	54.86	0.45	509	47	87	27	60	1	2
34	0	n.a.	n.a.	48	75	10.4106	n.a.	0.93829	0.135112	51.16	0.65	1369	n.a.	58	26	32	n.a.	1
35	0	125	75	127	77	107.6	n.a.	0.451641	0.329693	79.26	0.61	998	92	55	29	26	1	1
36	0	120	66	60	57	16.7751	n.a.	0.611429	0.12494	75.8	0.73	1550	64	n.a.	n.a.	n.a.	1	2
37	1	130	70	41	41	29.4622	52	0.863578	0.252165	80.65	0.68	1274	n.a.	n.a.	n.a.	n.a.	n.a.	0
38	1	134	75	58	54	30.2346	73	0.59357	0.180798	54.1	0.46	616	62	n.a.	n.a.	68	1	1
39	1	109	63	42	84	18.5606	92	0.703796	0.152541	64.21	0.55	1253	63	73	18	55	0	2
40	0	120	66	42	39	47.3087	63	1.19619	0.470458	79.4	0.55	286	56	n.a.	n.a.	43	1	1
41	1	168	97	56	64	53.91	77	0.597211	0.268558	61	0.73	1177	50	36	19	17	2	1
42	1	90	56	38	82	35.4107	132	0.8594	0.284168	88.37	0.73	507	64	n.a.	n.a.	n.a.	1	2
43	0	129	74	33	57	43.2447	60	0.992427	0.371943	87.24	0.66	911	68	108	46	62	1	1
44	1	112	56	56	48	48.8703	72	0.808487	0.33354	82.72	0.6	956	55	115		51	2	1
45	1	162	67	48	46	31.8915	73	0.804701	0.249027	52	0.73	500	56	78	17	61	1	1
46	1	138	72	59	74	63.4346	80	0.759751	0.375247	61	0.39	383	58	n.a.	n.a.	29	1	1
47	0	167	79	50	53	62.8602	86	1.02452	0.493085	95.8	0.54	2096	56	n.a.	n.a.	43	0	1
48	1	120	80	29	67	32.3886	72	0.760277	0.23864	85.3	0.47	688	46	94	32	62	1	1
49	0	145	57	33	67	38.1225	61	1.08567	0.371516	123	0.62	711	56	n.a.	n.a.	72	1	1
50	1	n.a.	n.a.	48	60	14.4929	61	0.652634	0.120318	48.41	0.32	757	55	n.a.	n.a.	81	1	1
51	0	130	80	25	68	12.5773	86	1.41298	0.224964	92.4	0.52	1233	30	157	89	68	2	2
52	0	147	71	81	71	88.9901	90	0.931326	0.570214	56.3	0.5	1228	71	n.a.	n.a.	57	1	1
53	1	108	64	77	58	109.099	75	0.486	0.356369	86.9	0.42	1250	83	n.a.	n.a.	n.a.	2	1
54	1	185	91	102	56	93.8387	72	0.426085	0.284715	50.4	0.45	1144	104	54	35	19	1	1
55	0	134	65	36	57	21.7852	55	0.710862	0.171534	70.1	0.51	1267	61	93	54	39	1	1
56	1	100	50	66	62	34.0896	85	0.667328	0.218697	96.57	0.71	1090	74	73	23	50	0	2
57	0	124	67	56	42	49.1499	44	0.403356	0.1749	60.03	0.51	1174	37	n.a.	n.a.	72	n.a.	0
58	1	135	75	62	52	49.4271	49	0.740605	0.309668	71.63	0.7	728	71	n.a.	n.a.	50	1	1
59	0	130	70	25	47	63.3231	59	0.654641	0.326142	80.14	0.46	1218	46	121	78	43	1	1
60	0	116	91	58	59	44.0212	49	0.777985	0.29988	82.27	0.81	n.a.	63	n.a.	n.a.	51	1	1
61	0	174	106	24	68	24.7765	79	1.0284	0.264123	80.3	0.64	1064	43	66	36	30	1	1
62	0	101	42	42	65	25.7779	81	0.845994	0.226058	65.4	0.24	1703	42	n.a.	n.a.	64	1	1
63	1	198	67	5	59	10.87	70	1.77138	0.251812	83	0.59	6	20	93	63	30	2	1
64	1	188	100	25	53	23.3273	45	0.966166	0.239242	86.3	0.73	692	58	n.a.	n.a.	45	0	2
65	0	156	90	83	53	87.8582	55	0.965089	0.58443	131.2	0.6	1983	101	85	20	65	1	1
66	0	170	80	48	69	34.9704	37	1.14878	0.369507	118.3	0.63	2643	70	111	49	62	1	1
67	1	145	86	42	45	62.4547	67	0.864382	0.41888	71.9	0.61	402	69	85	28	57	1	0
68	1	142	84	85	57	74.7065	73	0.716878	0.396877	58.4	0.67	878	98	67	23	44	0	1
69	1	196	88	94	108	101.706	111	0.310638	0.223776	53.51	0.37	n.a.	113	n.a.	n.a.	32	1	2
70	0	139	69	53	71	55.5566	67	0.763967	0.344927	119.15	0.43	n.a.	56	n.a.	n.a.	69	n.a.	1
71	0	n.a.	n.a.	45	55	41.0113	58	1.0633	0.382759	131.62	0.7	n.a.	47	n.a.	n.a.	n.a.	n.a.	1
72	1	n.a.	n.a.	73	72	96.0686	84	0.596668	0.396151	114.5	0.73	n.a.	96	n.a.	n.a.	n.a.	n.a.	1
73	1	130	75	51	72	53.0544	76	0.850108	0.369458	92.62	0.83	n.a.	68	n.a.	n.a.	70	n.a.	1
74	1	136	64	28	81	29.1852	72	0.9709	0.279531	80.55	0.61	n.a.	41	n.a.	n.a.	52	n.a.	1
75	0	137	47	77	70	82.2828	56	0.552999	0.332408	111.36	0.83	n.a.	98	n.a.	n.a.	64	n.a.	1
76	1	122	67	160	90	107.212	70	0.317651	0.23676	68.8	0.63	n.a.	118	n.a.	n.a.	41	n.a.	1
77	1	137	66	60	77	49.9507	65	0.689124	0.291582	86.32	0.57	n.a.	84	n.a.	n.a.	51	n.a.	1
78	0	n.a.	n.a.	73	n.a.	92.2291	61	0.639408	0.411127	136.8	0.74	n.a.	103	n.a.	n.a.	n.a.	n.a.	1
79	1	149	77	73	80	62.0606	54	0.465713	0.234098	70.46	0.72	n.a.	100	n.a.	n.a.	51	n.a.	1
80	1	111	44	63	70	63.756	56	0.548661	0.277825	91.57	0.74	n.a.	70	60	23	37	n.a.	1
81	1	146	80	79	75	70.4262	78	0.578938	0.31239	96.66	0.64	n.a.	79	n.a.	n.a.	61	n.a.	0
82	0	143	65	39	56	48.218	63	0.8399	0.34251	87.27	0.74	n.a.	43	n.a.	n.a.	74	n.a.	0
83	1	131	64	39	55	47.7629	67	0.815961	0.331259	87.33	0.72	n.a.	42	n.a.	n.a.	53	n.a.	1
84	1	129	77	45	63	42.5354	110	0.305952	0.122563	25.86	0.26	n.a.	81	n.a.	n.a.	62	n.a.	1
